# Supplementary material for: A functional overlap between actively transcribed genes and chromatin insulator elements
Source: EMBO J. 2026 Mar 16;45(8):2587–613. doi: 10.1038/s44318-026-00730-2 (PMC13083895; doi:10.1038/s44318-026-00730-2)
Supplement: Supplementary file 3 — Source data Fig. 1 [file 44318_2026_730_MOESM3_ESM.zip]

Archive with 15 entries (12 files):
- EMBOJ-2024-119406R1_SourceData_Fig1/
- EMBOJ-2024-119406R1_SourceData_Fig1/.DS_Store
- __MACOSX/EMBOJ-2024-119406R1_SourceData_Fig1/._.DS_Store
- EMBOJ-2024-119406R1_SourceData_Fig1/README.1A.1C.1D.txt
- __MACOSX/EMBOJ-2024-119406R1_SourceData_Fig1/._README.1A.1C.1D.txt
- EMBOJ-2024-119406R1_SourceData_Fig1/1B/
- EMBOJ-2024-119406R1_SourceData_Fig1/1E/
- EMBOJ-2024-119406R1_SourceData_Fig1/1B/README.1B.txt
- __MACOSX/EMBOJ-2024-119406R1_SourceData_Fig1/1B/._README.1B.txt
- EMBOJ-2024-119406R1_SourceData_Fig1/1B/EMBOJ-2024-119406R1_SourceData_Fig1B.xlsx
- __MACOSX/EMBOJ-2024-119406R1_SourceData_Fig1/1B/._EMBOJ-2024-119406R1_SourceData_Fig1B.xlsx
- EMBOJ-2024-119406R1_SourceData_Fig1/1E/README.1E.txt
- __MACOSX/EMBOJ-2024-119406R1_SourceData_Fig1/1E/._README.1E.txt
- EMBOJ-2024-119406R1_SourceData_Fig1/1E/EMBOJ-2024-119406R1_SourceData_Fig1E.xlsx
- __MACOSX/EMBOJ-2024-119406R1_SourceData_Fig1/1E/._EMBOJ-2024-119406R1_SourceData_Fig1E.xlsx
