# Supplementary material for: A functional overlap between actively transcribed genes and chromatin insulator elements
Source: EMBO J. 2026 Mar 16;45(8):2587–613. doi: 10.1038/s44318-026-00730-2 (PMC13083895; doi:10.1038/s44318-026-00730-2)
Supplement: Supplementary file 3 — Source data Fig. 1 [file 44318_2026_730_MOESM3_ESM.zip › EMBOJ-2024-119406R1_SourceData_Fig1/README.1A.1C.1D.txt]

######## README for Figure 1A 1C and 1D ########

All data here is sourced/plotted from NGS data - raw pdfs from plotgardener and Capture-C pipeline can be sent if required

Raw fastq and processed bigwigs has been uploaded to GEO under GSE153209
