# Supplementary material for: A functional overlap between actively transcribed genes and chromatin insulator elements
Source: EMBO J. 2026 Mar 16;45(8):2587–613. doi: 10.1038/s44318-026-00730-2 (PMC13083895; doi:10.1038/s44318-026-00730-2)
Supplement: Supplementary file 3 — Source data Fig. 1 [file 44318_2026_730_MOESM3_ESM.zip › EMBOJ-2024-119406R1_SourceData_Fig1/1B/EMBOJ-2024-119406R1_SourceData_Fig1B.xlsx]

## Sheet: 1B rt-qPCR d44-48
Sample Name	Target Name	Cт	Cт Mean	Cт SD		Sample	Hba	Rn18s	∆CT	2^-∆CT	hba/hbb	Average Hba/Hbb	Average Hba/Hbb Norm	SD	SD Norm
WTa	Sh3pxd2b	Undetermined	36			WTa	19.6734	13.5443	6.12911	0.0142874	4.849	4.31161	1	0.465959	0.108071
WTa	Sh3pxd2b	Undetermined				WTb	19.8646	13.7849	6.07976	0.0147846	4.02001
WTa	Ubtd2	Undetermined	36			WTc	20.096	14.2381	5.85783	0.0172432	4.06581
WTa	Ubtd2	Undetermined				D4448a	19.8714	13.8997	5.97175	0.015934	4.26582	4.08829	0.948206	0.18466	0.0428286
WTa	Hba	19.6435	19.6734	0.0422642		D4448b	19.9692	13.4239	6.54523	0.0107075	4.10182
WTa	Hba	19.7033	19.6734	0.0422642		D4448c	19.9062	13.8628	6.04333	0.0151627	3.89724
WTa	Hbb	21.9432	21.9511	0.0112104
WTa	Hbb	21.959	21.9511	0.0112104
WTa	Rn18s	13.411	13.5443	0.188449		Sample	Hbb	Rn18s	∆CT	2^-∆CT
WTa	Rn18s	13.6775	13.5443	0.188449		WTa	21.9511	13.5443	8.4068	0.00294646
H20	Sh3pxd2b	Undetermined				WTb	21.8718	13.7849	8.08696	0.00367775
H20	Sh3pxd2b	Undetermined				WTc	22.1195	14.2381	7.88137	0.00424102
WTb	Sh3pxd2b	Undetermined	36			D4448a	21.9643	13.8997	8.06457	0.00373527
WTb	Sh3pxd2b	Undetermined				D4448b	22.0054	13.4239	8.58149	0.00261043
WTb	Ubtd2	Undetermined	36			D4448c	21.8686	13.8628	8.00579	0.00389061
WTb	Ubtd2	Undetermined
WTb	Hba	19.7985	19.8646	0.0934729
WTb	Hba	19.9307	19.8646	0.0934729		Sample	Sh3pxd2b	Rn18s	∆CT	2^-∆CT	Average 2^-∆CT	2^-∆∆CT
WTb	Hbb	21.8888	21.8718	0.0239462		WTa	36	13.5443	22.4557	1.73842e-07	2.20146e-07	1
WTb	Hbb	21.8549	21.8718	0.0239462		WTb	36	13.7849	22.2151	2.05388e-07
WTb	Rn18s	13.7495	13.7849	0.0500475		WTc	36	14.2381	21.7619	2.81208e-07
WTb	Rn18s	13.8202	13.7849	0.0500475		D4448a	36	13.8997	22.1003	2.22405e-07	1.99709e-07	0.907165
H20	Ubtd2	Undetermined				D4448b	36	13.4239	22.5761	1.59927e-07
H20	Ubtd2	Undetermined				D4448c	36	13.8628	22.1372	2.16795e-07
WTc	Sh3pxd2b	Undetermined	36
WTc	Sh3pxd2b	Undetermined
WTc	Ubtd2	36.183	36.183			Sample	Ubtd2	Rn18s	∆CT	2^-∆CT	Average 2^-∆CT	2^-∆∆CT
WTc	Ubtd2	Undetermined	36.183			WTa	36	13.5443	22.4557	1.73842e-07	2.20146e-07	1
WTc	Hba	20.0985	20.096	0.00354168		WTb	36	13.7849	22.2151	2.05388e-07
WTc	Hba	20.0935	20.096	0.00354168		WTc	36	14.2381	21.7619	2.81208e-07
WTc	Hbb	22.0583	22.1195	0.086635		D4448a	36	13.8997	22.1003	2.22405e-07	1.71386e-07	0.77851
WTc	Hbb	22.1808	22.1195	0.086635		D4448b	37.0932	13.4239	23.6693	7.4959e-08
WTc	Rn18s	14.2057	14.2381	0.0458747		D4448c	36	13.8628	22.1372	2.16795e-07
WTc	Rn18s	14.2706	14.2381	0.0458747
H20	Hba	Undetermined
H20	Hba	Undetermined
D4448a	Sh3pxd2b	Undetermined	36
D4448a	Sh3pxd2b	Undetermined
D4448a	Ubtd2	Undetermined	36
D4448a	Ubtd2	Undetermined
D4448a	Hba	19.8967	19.8714	0.03575
D4448a	Hba	19.8462	19.8714	0.03575
D4448a	Hbb	21.9748	21.9643	0.0148667
D4448a	Hbb	21.9538	21.9643	0.0148667
D4448a	Rn18s	13.9602	13.8997	0.0856134
D4448a	Rn18s	13.8392	13.8997	0.0856134
H20	Hbb	Undetermined
H20	Hbb	Undetermined
D4448b	Sh3pxd2b	Undetermined	36
D4448b	Sh3pxd2b	Undetermined
D4448b	Ubtd2	Undetermined	37.0932
D4448b	Ubtd2	37.0932	37.0932
D4448b	Hba	19.9646	19.9692	0.00637125
D4448b	Hba	19.9737	19.9692	0.00637125
D4448b	Hbb	21.989	22.0054	0.0231949
D4448b	Hbb	22.0218	22.0054	0.0231949
D4448b	Rn18s	13.375	13.4239	0.0691465
D4448b	Rn18s	13.4728	13.4239	0.0691465
H20	Rn18s	Undetermined	35.6705
H20	Rn18s	35.6705	35.6705
D4448c	Sh3pxd2b	Undetermined	36
D4448c	Sh3pxd2b	Undetermined
D4448c	Ubtd2	Undetermined	36
D4448c	Ubtd2	Undetermined
D4448c	Hba	19.8459	19.9062	0.0852648
D4448c	Hba	19.9665	19.9062	0.0852648
D4448c	Hbb	21.8571	21.8686	0.0163408
D4448c	Hbb	21.8802	21.8686	0.0163408
D4448c	Rn18s	13.9651	13.8628	0.144559
D4448c	Rn18s	13.7606	13.8628	0.144559
NTC	Blank	Undetermined
NTC	Blank	Undetermined
RT-1	Sh3pxd2b	Undetermined
RT-1	Sh3pxd2b	Undetermined
RT-1	Ubtd2	Undetermined
RT-1	Ubtd2	Undetermined
RT-1	Hba	Undetermined
RT-1	Hba	Undetermined
RT-1	Hbb	Undetermined
RT-1	Hbb	Undetermined
RT-1	Rn18s	35.2296	35.5871	0.505603
RT-1	Rn18s	35.9447	35.5871	0.505603
NTC	Blank	Undetermined
NTC	Blank	Undetermined
RT-2	Sh3pxd2b	Undetermined
RT-2	Sh3pxd2b	Undetermined
RT-2	Ubtd2	Undetermined
RT-2	Ubtd2	Undetermined
RT-2	Hba	Undetermined
RT-2	Hba	Undetermined
RT-2	Hbb	Undetermined
RT-2	Hbb	Undetermined
RT-2	Rn18s	34.9505	36.0213	1.51431
RT-2	Rn18s	37.0921	36.0213	1.51431
NTC	Blank	Undetermined
NTC	Blank	Undetermined
