# Supplementary material for: A functional overlap between actively transcribed genes and chromatin insulator elements
Source: EMBO J. 2026 Mar 16;45(8):2587–613. doi: 10.1038/s44318-026-00730-2 (PMC13083895; doi:10.1038/s44318-026-00730-2)
Supplement: Supplementary file 3 — Source data Fig. 1 [file 44318_2026_730_MOESM3_ESM.zip › EMBOJ-2024-119406R1_SourceData_Fig1/1E/EMBOJ-2024-119406R1_SourceData_Fig1E.xlsx]

## Sheet: 1E rawcounts 
sample	base	count	fraction of total counts	rep	These are counts at mm39:chr11:32234343 - a base call of C is Hba-a1 and T is Hba-a2
Dt1t2	<*>	0	0	rep1
Dt1t2	<*>	0	0	rep3
Dt1t2	<*>	0	0	rep2
Dt1t2	C	130	0.625	rep1
Dt1t2	C	580	0.6170212765957447	rep3
Dt1t2	C	208	0.5842696629213483	rep2
Dt1t2	T	78	0.375	rep1
Dt1t2	T	360	0.3829787234042553	rep3
Dt1t2	T	148	0.4157303370786517	rep2
Dtheta1	<*>	0	0	rep1
Dtheta1	<*>	0	0	rep2
Dtheta1	<*>	0	0	rep3
Dtheta1	A	1	0.00161031	rep2
Dtheta1	C	96	0.6620689655172414	rep1
Dtheta1	C	375	0.6038647342995169	rep2
Dtheta1	C	230	0.625	rep3
Dtheta1	T	49	0.33793103448275863	rep1
Dtheta1	T	245	0.394525	rep2
Dtheta1	T	138	0.375	rep3
Dtheta2	<*>	0	0	rep2
Dtheta2	<*>	0	0	rep1
Dtheta2	<*>	0	0	rep3
Dtheta2	C	145	0.6561085972850679	rep2
Dtheta2	C	243	0.6567567567567567	rep1
Dtheta2	C	198	0.66	rep3
Dtheta2	T	76	0.3438914027149321	rep2
Dtheta2	T	127	0.34324324324324323	rep1
Dtheta2	T	102	0.34	rep3
WT	<*>	0	0	rep3
WT	<*>	0	0	rep2
WT	<*>	0	0	rep1
WT	A	1	0.00134228	rep3
WT	C	463	0.6214765100671141	rep3
WT	C	369	0.6808118081180812	rep2
WT	C	569	0.5951882845188284	rep1
WT	G	1	0.00104603	rep1
WT	T	281	0.37718120805369126	rep3
WT	T	173	0.3191881918819188	rep2
WT	T	386	0.40376569037656906	rep1

## Sheet: a1 a2
sample	base	count	fraction of total counts	rep	globin
Dt1t2	<*>	0	0	rep1
Dt1t2	<*>	0	0	rep3
Dt1t2	<*>	0	0	rep2
Dt1t2	C	130	0.625	rep1	a1
Dt1t2	C	580	0.6170212765957447	rep3	a1
Dt1t2	C	208	0.5842696629213483	rep2	a1
Dt1t2	T	78	0.375	rep1	a2
Dt1t2	T	360	0.3829787234042553	rep3	a2
Dt1t2	T	148	0.4157303370786517	rep2	a2
Dtheta1	<*>	0	0	rep1
Dtheta1	<*>	0	0	rep2
Dtheta1	<*>	0	0	rep3
Dtheta1	A	1	0.00161031	rep2
Dtheta1	C	96	0.6620689655172414	rep1	a1
Dtheta1	C	375	0.6038647342995169	rep2	a1
Dtheta1	C	230	0.625	rep3	a1
Dtheta1	T	49	0.33793103448275863	rep1	a2
Dtheta1	T	245	0.394525	rep2	a2
Dtheta1	T	138	0.375	rep3	a2
Dtheta2	<*>	0	0	rep2
Dtheta2	<*>	0	0	rep1
Dtheta2	<*>	0	0	rep3
Dtheta2	C	145	0.6561085972850679	rep2	a1
Dtheta2	C	243	0.6567567567567567	rep1	a1
Dtheta2	C	198	0.66	rep3	a1
Dtheta2	T	76	0.3438914027149321	rep2	a2
Dtheta2	T	127	0.34324324324324323	rep1	a2
Dtheta2	T	102	0.34	rep3	a2
WT	<*>	0	0	rep3
WT	<*>	0	0	rep2
WT	<*>	0	0	rep1
WT	A	1	0.00134228	rep3
WT	C	463	0.6214765100671141	rep3	a1
WT	C	369	0.6808118081180812	rep2	a1
WT	C	569	0.5951882845188284	rep1	a1
WT	G	1	0.00104603	rep1
WT	T	281	0.37718120805369126	rep3	a2
WT	T	173	0.3191881918819188	rep2	a2
WT	T	386	0.40376569037656906	rep1	a2
