# Supplementary material for: A functional overlap between actively transcribed genes and chromatin insulator elements
Source: EMBO J. 2026 Mar 16;45(8):2587–613. doi: 10.1038/s44318-026-00730-2 (PMC13083895; doi:10.1038/s44318-026-00730-2)
Supplement: Supplementary file 4 — Source data Fig. 2 [file 44318_2026_730_MOESM4_ESM.zip]

Archive with 18 entries (15 files):
- EMBOJ-2024-119406R1_SourceData_Fig2/
- EMBOJ-2024-119406R1_SourceData_Fig2/.DS_Store
- EMBOJ-2024-119406R1_SourceData_Fig2/2B_and_2C/
- EMBOJ-2024-119406R1_SourceData_Fig2/2B_and_2C/EMBOJ-2024-119406R1_SourceData_Fig2B_2C.xlsx
- EMBOJ-2024-119406R1_SourceData_Fig2/2B_and_2C/README.2B.2C.txt
- EMBOJ-2024-119406R1_SourceData_Fig2/2D/
- EMBOJ-2024-119406R1_SourceData_Fig2/2D/.DS_Store
- EMBOJ-2024-119406R1_SourceData_Fig2/2D/EMBOJ-2024-119406R1_SourceData_Fig2D.xlsx
- EMBOJ-2024-119406R1_SourceData_Fig2/2D/README.2D.txt
- EMBOJ-2024-119406R1_SourceData_Fig2/Additional Note_readme.txt
- EMBOJ-2024-119406R1_SourceData_Fig2/README.2A.txt
- __MACOSX/EMBOJ-2024-119406R1_SourceData_Fig2/._.DS_Store
- __MACOSX/EMBOJ-2024-119406R1_SourceData_Fig2/._README.2A.txt
- __MACOSX/EMBOJ-2024-119406R1_SourceData_Fig2/2B_and_2C/._EMBOJ-2024-119406R1_SourceData_Fig2B_2C.xlsx
- __MACOSX/EMBOJ-2024-119406R1_SourceData_Fig2/2B_and_2C/._README.2B.2C.txt
- __MACOSX/EMBOJ-2024-119406R1_SourceData_Fig2/2D/._.DS_Store
- __MACOSX/EMBOJ-2024-119406R1_SourceData_Fig2/2D/._EMBOJ-2024-119406R1_SourceData_Fig2D.xlsx
- __MACOSX/EMBOJ-2024-119406R1_SourceData_Fig2/2D/._README.2D.txt
