# Supplementary material for: A functional overlap between actively transcribed genes and chromatin insulator elements
Source: EMBO J. 2026 Mar 16;45(8):2587–613. doi: 10.1038/s44318-026-00730-2 (PMC13083895; doi:10.1038/s44318-026-00730-2)
Supplement: Supplementary file 4 — Source data Fig. 2 [file 44318_2026_730_MOESM4_ESM.zip › EMBOJ-2024-119406R1_SourceData_Fig2/2B_and_2C/EMBOJ-2024-119406R1_SourceData_Fig2B_2C.xlsx]

## Sheet: CTCF Dquad mouse haematology  
Animal Name	Zygosity	Sex	Date measured	RBC (%)	HGB (g/dl)	HCT (%)	MCV (µm3)	MCH (pg)	MCHC (g/dl)	RDW (%)	PLT (103/mm3)	MPV (µm3)
WT1-M	WT	M	2024	10.41	16.1	48.9	47	15.5	32.9	16.5	809	6.1
WT2-M	WT	M	2024	10.8	16.6	50.6	47	15.4	32.8	16.4	605	6.4
WT3-M	WT	M	2024	10.46	16.1	48.6	46	15.4	33.1	16.4	1037	5.7
CTCF16.1a	Hom	M	2024	11.59	19	55.7	48	16.4	34.1	15.7	608	5.8
CTCF16.1b	Hom	M	2024	10.34	16.7	50.7	49	16.1	32.9	15.7	747	5.5
CTCF16.1c	Hom	M	2024	10.83	17.4	52.9	49	16.1	32.9	15.9	668	5.4
WT1-F	WT	F	2024	10.86	17.6	52	48	16.2	33.8	15	769	5.6
WT2-F	WT	F	2024	11.3	19.1	56.8	50	16.9	33.7	14.3	987	5.3
WT3-F	WT	F	2024	11.27	18.6	56.1	50	16.5	33.2	14.8	747	5.5
CTCF16.1e	Hom	F	2024	10.43	16.8	49.1	47	16.1	34.2	15.2	773	5.7
CTCF16.1f	Hom	F	2024	11.27	18.2	53.3	47	16.1	34.1	15.2	918	5.5
CTCF16.1g	Hom	F	2024	11.15	18	52.9	47	16.1	33.9	14.9	790	5.4
CTCF1.1a	Het	M	2020	10.79	17	56.9	53	15.8	30	11.7	645	5.5
CTCF1.1b	Het	M	2020	11.49	17.8	58.6	51	15.5	30.3	11.4	852	5.9
CTCF1.1c	Het	M	2020	11.08	17	56	51	15.3	30.3	11.6	947	5.6
CTCF2.1b	Het	F	2020	10.75	17.1	55.4	51	15.9	30.8	11.7	722	5.1
CTCF2.1c	Het	F	2020	10.62	16.8	54.6	51	15.8	30.7	11.3	700	5.2
CTCF2.1d	Het	F	2020	10.38	16.4	53.6	52	15.8	30.7	11.3	787	5.2
CTCF2.1e	Het	F	2020	10.86	16.8	55.5	51	15.5	30.3	10.9	723	5.5
CTCF3.1c	Het	F	2020	11.05	17.6	57.6	52	15.9	30.5	11.1	682	5.4
CTCF3.1d	Het	F	2020	11.08	17.6	57.3	52	15.9	30.8	10.5	681	5.6
CTCF4.1а	Het	M	2020	10.25	15.9	52.4	51	15.5	30.3	10.6	840	5.4
CTCF4.1b	Het	M	2020	10.31	16.1	52.6	51	15.6	30.6	10.8	671	5.4
CTCF4.1d	Het	M	2020	9.78	15.9	52.7	54	16.2	30.1	12	586	5.4
CTCF1.1d	Hom	F	2020	10.96	17.4	56.5	52	15.9	30.8	11.7	610	5.9
CTCF1.1e	Hom	F	2020	11.03	17.1	56.3	51	15.5	30.3	10.8	751	5.9
CTCF3.1b	Hom	F	2020	10.67	16.7	55.4	52	15.7	30.2	11.1	728	5.2
CTCF3.1f*	Hom	F	2020	1.91	2.8	9.4	50	14.9	30.1	11.5	169	5.4
CTCF4.1с	Hom	M	2020	10.48	16.5	54.2	52	15.7	30.4	11.4	756	5.4
CTCF4.1e*	Hom	M	2020	1.48	2.2	7.2	48	14.8	30.6	11	147	5.5
CTCF4.1f*	Hom	F	2020	6.4	9.8	32.2	50	15.3	30.4	11.2	502	5.4
WT1	WT	F	2020	9.59	15	48.8	51	15.6	30.6	10.4	630	5.1
WT2	WT	F	2020	10.33	16.3	52.9	51	15.8	30.9	10.8	758	5.1
CTCF3.1e	WT	F	2020	10.79	17	56.3	52	15.8	30.2	11	806	5.5
* Anomalies (where blood samples coagulated during collection) are highlighted in red and were excluded from further data analysis.
