# Supplementary material for: A functional overlap between actively transcribed genes and chromatin insulator elements
Source: EMBO J. 2026 Mar 16;45(8):2587–613. doi: 10.1038/s44318-026-00730-2 (PMC13083895; doi:10.1038/s44318-026-00730-2)
Supplement: Supplementary file 4 — Source data Fig. 2 [file 44318_2026_730_MOESM4_ESM.zip › EMBOJ-2024-119406R1_SourceData_Fig2/2B_and_2C/README.2B.2C.txt]

######## README for Figure 2B and 2C ########

Provided is a table showing full breakdown of each animal from QuadDel (dt1t24448) mice

The data presented in 2C/B are animals from 2022 totalling 21 animals, additional animals were genotyped in 2024 show consistent haematology but were not included in the final figures

The number of WT/Het/Hom pups at weaning was presented in figure 2B and compared against the expected Mendelian ratio of inheritance

Each panel in 2C plots are haematology counts from correspondingly named columns in this file

	Note for the haematology data from 3 animals was excluded (red) due to anomalies caused by blood clotting
