# Supplementary material for: A functional overlap between actively transcribed genes and chromatin insulator elements
Source: EMBO J. 2026 Mar 16;45(8):2587–613. doi: 10.1038/s44318-026-00730-2 (PMC13083895; doi:10.1038/s44318-026-00730-2)
Supplement: Supplementary file 4 — Source data Fig. 2 [file 44318_2026_730_MOESM4_ESM.zip › EMBOJ-2024-119406R1_SourceData_Fig2/2D/EMBOJ-2024-119406R1_SourceData_Fig2D.xlsx]

## Sheet: Results
Block Type	96-Well 0.1-mL Block
Calibration Background is expired	No
Calibration Background performed on	17-Oct-2020
Calibration Pure Dye ABY is expired	No
Calibration Pure Dye ABY performed on	17-Oct-2020
Calibration Pure Dye FAM is expired	No
Calibration Pure Dye FAM performed on	17-Oct-2020
Calibration Pure Dye JUN is expired	No
Calibration Pure Dye JUN performed on	17-Oct-2020
Calibration Pure Dye NED is expired	No
Calibration Pure Dye NED performed on	17-Oct-2020
Calibration Pure Dye ROX is expired	No
Calibration Pure Dye ROX performed on	17-Oct-2020
Calibration Pure Dye SYBR is expired	No
Calibration Pure Dye SYBR performed on	17-Oct-2020
Calibration Pure Dye TAMRA is expired	No
Calibration Pure Dye TAMRA performed on	17-Oct-2020
Calibration Pure Dye VIC is expired	No
Calibration Pure Dye VIC performed on	17-Oct-2020
Calibration ROI is expired	No
Calibration ROI performed on	17-Oct-2020
Calibration Uniformity is expired	No
Calibration Uniformity performed on	17-Oct-2020
Chemistry	TAQMAN
Date Created	2021-07-22 16:34:42 PM BST
Experiment Barcode
Experiment Comment
Experiment File Name	D:\Users\INSTR-USER\Documents\Susie H\quad del mice\2021-07-22_comparativeqPCR_quad-del-spleens_Ter119_hba-hbb-shp-ub-rsp18.eds
Experiment Name	TAQMAN
Experiment Run End Time	2021-07-22 21:32:59 PM BST
Experiment Type	Comparative Cт (ΔΔCт)
Instrument Name	272312573
Instrument Serial Number	272312573
Instrument Type	QuantStudio™ 3 System
Passive Reference	ROX
Post-read Stage/Step
Pre-read Stage/Step
Quantification Cycle Method	Ct
Signal Smoothing On	true
Stage/ Cycle where Ct Analysis is performed	Stage2, Step2
User Name
Well	Well Position	Omit	Sample Name	Target Name	Task	Reporter	Quencher	Quantity	Quantity Mean	Quantity SD	RQ	RQ Min	RQ Max	CT	Ct Mean	Ct SD	Delta Ct	Delta Ct Mean	Delta Ct SD	Delta Ct SE	Delta Delta Ct	Automatic Ct Threshold	Ct Threshold	Automatic Baseline	Baseline Start	Baseline End	Amp Status	Comments	Cq Conf	CQCONF	EXPFAIL	HIGHSD	OUTLIERRG	NOAMP
1	A1	FALSE	WT1	HBA	UNKNOWN	FAM	NFQ-MGB							11.4132	11.4278	0.0443666		-23.1245	0.524786	0.370637		TRUE	0.229577	TRUE	3	6	Amp		0.727673	Y	N	N	N	N
2	A2	FALSE	WT1	HBA	UNKNOWN	FAM	NFQ-MGB							11.3926	11.4278	0.0443666		-23.1245	0.524786	0.370637		TRUE	0.229577	TRUE	3	6	Amp		0.744417	Y	N	N	N	N
3	A3	FALSE	WT1	HBA	UNKNOWN	FAM	NFQ-MGB							11.4776	11.4278	0.0443666		-23.1245	0.524786	0.370637		TRUE	0.229577	TRUE	3	6	Amp		0.749198	Y	N	N	N	N
4	A4	FALSE	WT2	HBA	UNKNOWN	FAM	NFQ-MGB							12.2469	12.2385	0.00744987		-21.6476	1.07952	0.62326		TRUE	0.229577	TRUE	3	7	Amp		0.760369	Y	N	N	N	N
5	A5	FALSE	WT2	HBA	UNKNOWN	FAM	NFQ-MGB							12.2359	12.2385	0.00744987		-21.6476	1.07952	0.62326		TRUE	0.229577	TRUE	3	7	Amp		0.749824	Y	N	N	N	N
6	A6	FALSE	WT2	HBA	UNKNOWN	FAM	NFQ-MGB							12.2327	12.2385	0.00744987		-21.6476	1.07952	0.62326		TRUE	0.229577	TRUE	3	7	Amp		0.762426	Y	N	N	N	N
7	A7	FALSE	WT3	HBA	UNKNOWN	FAM	NFQ-MGB							12.9373	12.9311	0.0690372		-21.3949	0.376295	0.217254		TRUE	0.229577	TRUE	3	7	Amp		0.757291	Y	N	N	N	N
8	A8	FALSE	WT3	HBA	UNKNOWN	FAM	NFQ-MGB							12.9968	12.9311	0.0690372		-21.3949	0.376295	0.217254		TRUE	0.229577	TRUE	3	8	Amp		0.76876	Y	N	N	N	N
9	A9	FALSE	WT3	HBA	UNKNOWN	FAM	NFQ-MGB							12.8592	12.9311	0.0690372		-21.3949	0.376295	0.217254		TRUE	0.229577	TRUE	3	7	Amp		0.779884	Y	N	N	N	N
10	A10	FALSE	RT-WT	HBA	UNKNOWN	FAM	NFQ-MGB							Undetermined								TRUE	0.229577	TRUE	3	39	No Amp		0	Y	Y	N	N	Y
11	A11	FALSE	RT-WT	HBA	UNKNOWN	FAM	NFQ-MGB							Undetermined								TRUE	0.229577	TRUE	3	34	No Amp		0	Y	N	N	N	N
12	A12	FALSE	NTC	HBA	UNKNOWN	FAM	NFQ-MGB							Undetermined								TRUE	0.229577	TRUE	3	39	No Amp		0	Y	Y	N	N	Y
13	B1	FALSE	WT1	HBB	UNKNOWN	FAM	NFQ-MGB							14.2533	14.1101	0.14637		-20.4422	0.543006	0.379285		TRUE	0.228387	TRUE	3	9	Amp		0.704526	Y	N	N	N	N
14	B2	FALSE	WT1	HBB	UNKNOWN	FAM	NFQ-MGB							14.1162	14.1101	0.14637		-20.4422	0.543006	0.379285		TRUE	0.228387	TRUE	3	8	Amp		0.709171	Y	N	N	N	N
15	B3	FALSE	WT1	HBB	UNKNOWN	FAM	NFQ-MGB							13.9607	14.1101	0.14637		-20.4422	0.543006	0.379285		TRUE	0.228387	TRUE	3	9	Amp		0.696192	Y	N	N	N	N
16	B4	FALSE	WT2	HBB	UNKNOWN	FAM	NFQ-MGB							14.8638	14.8516	0.0125512		-19.0345	1.07957	0.623288		TRUE	0.228387	TRUE	3	9	Amp		0.724905	Y	N	N	N	N
17	B5	FALSE	WT2	HBB	UNKNOWN	FAM	NFQ-MGB							14.8387	14.8516	0.0125512		-19.0345	1.07957	0.623288		TRUE	0.228387	TRUE	3	9	Amp		0.723542	Y	N	N	N	N
18	B6	FALSE	WT2	HBB	UNKNOWN	FAM	NFQ-MGB							14.8523	14.8516	0.0125512		-19.0345	1.07957	0.623288		TRUE	0.228387	TRUE	3	9	Amp		0.726422	Y	N	N	N	N
19	B7	FALSE	WT3	HBB	UNKNOWN	FAM	NFQ-MGB							15.7075	15.6687	0.0426904		-18.6574	0.372364	0.214984		TRUE	0.228387	TRUE	3	10	Amp		0.742953	Y	N	N	N	N
20	B8	FALSE	WT3	HBB	UNKNOWN	FAM	NFQ-MGB							15.6756	15.6687	0.0426904		-18.6574	0.372364	0.214984		TRUE	0.228387	TRUE	3	10	Amp		0.737675	Y	N	N	N	N
21	B9	FALSE	WT3	HBB	UNKNOWN	FAM	NFQ-MGB							15.623	15.6687	0.0426904		-18.6574	0.372364	0.214984		TRUE	0.228387	TRUE	3	9	Amp		0.737645	Y	N	N	N	N
22	B10	FALSE	RT-WT	HBB	UNKNOWN	FAM	NFQ-MGB							Undetermined								TRUE	0.228387	TRUE	3	39	No Amp		0	Y	Y	N	N	Y
23	B11	FALSE	RT-WT	HBB	UNKNOWN	FAM	NFQ-MGB							Undetermined								TRUE	0.228387	TRUE	3	39	No Amp		0	Y	Y	N	N	Y
24	B12	FALSE	NTC	HBB	UNKNOWN	FAM	NFQ-MGB							Undetermined								TRUE	0.228387	TRUE	3	39	No Amp		0	Y	Y	N	N	Y
25	C1	FALSE	WT1	Sh	UNKNOWN	FAM	NFQ-MGB							34.1826	34.5523	0.522907						TRUE	0.0463058	TRUE	3	32	Amp		0.877918	N	N	Y	N	N
26	C2	FALSE	WT1	Sh	UNKNOWN	FAM	NFQ-MGB							Undetermined	34.5523	0.522907						TRUE	0.0463058	TRUE	3	39	No Amp		0	Y	Y	N	N	Y
27	C3	FALSE	WT1	Sh	UNKNOWN	FAM	NFQ-MGB							34.9221	34.5523	0.522907						TRUE	0.0463058	TRUE	3	32	Inconclusive		0.889128	N	N	Y	N	N
28	C4	FALSE	WT2	Sh	UNKNOWN	FAM	NFQ-MGB							34.496	33.8861	1.07949						TRUE	0.0463058	TRUE	3	31	Amp		0.920966	N	N	Y	N	N
29	C5	FALSE	WT2	Sh	UNKNOWN	FAM	NFQ-MGB							32.6397	33.8861	1.07949						TRUE	0.0463058	TRUE	3	29	Amp		0.939005	N	N	Y	Y	N
30	C6	FALSE	WT2	Sh	UNKNOWN	FAM	NFQ-MGB							34.5226	33.8861	1.07949						TRUE	0.0463058	TRUE	3	31	Amp		0.910505	N	N	Y	N	N
31	C7	FALSE	WT3	Sh	UNKNOWN	FAM	NFQ-MGB							34.4756	34.3261	0.369908						TRUE	0.0463058	TRUE	3	31	Amp		0.907934	N	N	N	N	N
32	C8	FALSE	WT3	Sh	UNKNOWN	FAM	NFQ-MGB							34.5978	34.3261	0.369908						TRUE	0.0463058	TRUE	3	31	Amp		0.909841	N	N	N	N	N
33	C9	FALSE	WT3	Sh	UNKNOWN	FAM	NFQ-MGB							33.9048	34.3261	0.369908						TRUE	0.0463058	TRUE	3	31	Amp		0.913588	N	N	N	N	N
34	C10	FALSE	RT-WT	Sh	UNKNOWN	FAM	NFQ-MGB							Undetermined								TRUE	0.0463058	TRUE	3	39	No Amp		0	Y	Y	N	N	N
35	C11	FALSE	RT-WT	Sh	UNKNOWN	FAM	NFQ-MGB							Undetermined								TRUE	0.0463058	TRUE	3	39	No Amp		0	Y	Y	N	N	Y
36	C12	FALSE	NTC	Sh	UNKNOWN	FAM	NFQ-MGB							Undetermined								TRUE	0.0463058	TRUE	3	39	No Amp		0	Y	Y	N	N	Y
37	D1	FALSE	WT1	Ubtd2	UNKNOWN	FAM	NFQ-MGB							34.4853	33.709	0.67615		-0.843287	0.854757	0.537688		TRUE	0.0675395	TRUE	3	30	Amp		0.910103	N	N	Y	N	N
38	D2	FALSE	WT1	Ubtd2	UNKNOWN	FAM	NFQ-MGB							33.3932	33.709	0.67615		-0.843287	0.854757	0.537688		TRUE	0.0675395	TRUE	3	30	Amp		0.946779	N	N	Y	N	N
39	D3	FALSE	WT1	Ubtd2	UNKNOWN	FAM	NFQ-MGB							33.2486	33.709	0.67615		-0.843287	0.854757	0.537688		TRUE	0.0675395	TRUE	3	29	Amp		0.9455	N	N	Y	N	N
40	D4	FALSE	WT2	Ubtd2	UNKNOWN	FAM	NFQ-MGB							32.7194	32.7681	0.135352		-1.11798	1.08795	0.628126		TRUE	0.0675395	TRUE	3	29	Amp		0.948086	N	N	N	N	N
41	D5	FALSE	WT2	Ubtd2	UNKNOWN	FAM	NFQ-MGB							32.6639	32.7681	0.135352		-1.11798	1.08795	0.628126		TRUE	0.0675395	TRUE	3	29	Amp		0.950133	N	N	N	N	N
42	D6	FALSE	WT2	Ubtd2	UNKNOWN	FAM	NFQ-MGB							32.9211	32.7681	0.135352		-1.11798	1.08795	0.628126		TRUE	0.0675395	TRUE	3	29	Amp		0.946373	N	N	N	N	N
43	D7	FALSE	WT3	Ubtd2	UNKNOWN	FAM	NFQ-MGB							33.9692	33.4831	0.649615		-0.842977	0.74755	0.431598		TRUE	0.0675395	TRUE	3	30	Amp		0.921763	N	N	Y	N	N
44	D8	FALSE	WT3	Ubtd2	UNKNOWN	FAM	NFQ-MGB							33.7348	33.4831	0.649615		-0.842977	0.74755	0.431598		TRUE	0.0675395	TRUE	3	30	Amp		0.92538	N	N	Y	N	N
45	D9	FALSE	WT3	Ubtd2	UNKNOWN	FAM	NFQ-MGB							32.7453	33.4831	0.649615		-0.842977	0.74755	0.431598		TRUE	0.0675395	TRUE	3	29	Amp		0.947768	N	N	Y	N	N
46	D10	FALSE	RT-WT	Ubtd2	UNKNOWN	FAM	NFQ-MGB							Undetermined								TRUE	0.0675395	TRUE	3	39	No Amp		0	Y	Y	N	N	N
47	D11	FALSE	RT-WT	Ubtd2	UNKNOWN	FAM	NFQ-MGB							Undetermined								TRUE	0.0675395	TRUE	3	39	No Amp		0	Y	Y	N	N	N
48	D12	FALSE	NTC	Ubtd2	UNKNOWN	FAM	NFQ-MGB							Undetermined								TRUE	0.0675395	TRUE	3	39	No Amp		0	Y	Y	N	N	N
49	E1	FALSE	WT1	RP18S	UNKNOWN	FAM	NFQ-MGB							8.88975	8.91894	0.0299118		-25.6334	0.523762	0.370154		TRUE	0.397187	TRUE	3	4	Amp		0.825945	N	N	N	N	N
50	E2	FALSE	WT1	RP18S	UNKNOWN	FAM	NFQ-MGB							8.91754	8.91894	0.0299118		-25.6334	0.523762	0.370154		TRUE	0.397187	TRUE	3	4	Amp		0.81604	N	N	N	N	N
51	E3	FALSE	WT1	RP18S	UNKNOWN	FAM	NFQ-MGB							8.94952	8.91894	0.0299118		-25.6334	0.523762	0.370154		TRUE	0.397187	TRUE	3	4	Amp		0.810429	N	N	N	N	N
52	E4	FALSE	WT2	RP18S	UNKNOWN	FAM	NFQ-MGB							9.23021	9.2324	0.00434669		-24.6537	1.0795	0.623251		TRUE	0.397187	TRUE	3	4	Amp		0.819323	N	N	N	N	N
53	E5	FALSE	WT2	RP18S	UNKNOWN	FAM	NFQ-MGB							9.23741	9.2324	0.00434669		-24.6537	1.0795	0.623251		TRUE	0.397187	TRUE	3	4	Amp		0.819448	N	N	N	N	N
54	E6	FALSE	WT2	RP18S	UNKNOWN	FAM	NFQ-MGB							9.22958	9.2324	0.00434669		-24.6537	1.0795	0.623251		TRUE	0.397187	TRUE	3	4	Amp		0.822801	N	N	N	N	N
55	E7	FALSE	WT3	RP18S	UNKNOWN	FAM	NFQ-MGB							10.0377	10.059	0.0557225		-24.2671	0.374082	0.215976		TRUE	0.397187	TRUE	3	5	Amp		0.860777	N	N	N	N	N
56	E8	FALSE	WT3	RP18S	UNKNOWN	FAM	NFQ-MGB							10.1222	10.059	0.0557225		-24.2671	0.374082	0.215976		TRUE	0.397187	TRUE	3	5	Amp		0.858537	N	N	N	N	N
57	E9	FALSE	WT3	RP18S	UNKNOWN	FAM	NFQ-MGB							10.017	10.059	0.0557225		-24.2671	0.374082	0.215976		TRUE	0.397187	TRUE	3	5	Amp		0.833537	N	N	N	N	N
58	E10	FALSE	RT-WT	RP18S	UNKNOWN	FAM	NFQ-MGB							38.6703	38.4539	0.306009						TRUE	0.397187	TRUE	3	32	Inconclusive		0.334188	Y	N	N	N	N
59	E11	FALSE	RT-WT	RP18S	UNKNOWN	FAM	NFQ-MGB							38.2375	38.4539	0.306009						TRUE	0.397187	TRUE	3	31	Inconclusive		0.77457	Y	N	N	N	N
60	E12	FALSE	NTC	RP18S	UNKNOWN	FAM	NFQ-MGB							39.5062	39.5062							TRUE	0.397187	TRUE	3	33	Inconclusive		0	Y	N	N	N	N
Analysis Type	Singleplex
Endogenous Control	Sh
RQ Min/Max Confidence Level	95.0
Reference Sample	NTC

## Sheet: Analysis
Sample Name	Target Name	CT	Ct Mean	Ct SD		RPS18	Ct_mean						meanRawCT
WT1	RPS18	8.88975	8.91894	0.0299118		WT1	8.91894					WT	9.40345
WT1	RPS18	8.91754	8.91894	0.0299118		WT2	9.2324					Hom	8.90758
WT1	RPS18	8.94952	8.91894	0.0299118		WT3	10.059
WT2	RPS18	9.23021	9.2324	0.00434669		HOM4	9.10237
WT2	RPS18	9.23741	9.2324	0.00434669		HOM5	9.22762
WT2	RPS18	9.22958	9.2324	0.00434669		HOM6	8.39273
WT3	RPS18	10.0377	10.059	0.0557225
WT3	RPS18	10.1222	10.059	0.0557225
WT3	RPS18	10.017	10.059	0.0557225
HOM4	RPS18	9.13012	9.10237	0.0661822		If two values are within 1 fold change of each other (1RQ) then they are NSD.
HOM4	RPS18	9.02683	9.10237	0.0661822		For ct values, detecting fold changes more unreliable - extra reason to not believe a numerical difference between RQ values of shxpd3 and ubtd2
HOM4	RPS18	9.15016	9.10237	0.0661822
HOM5	RPS18	9.22676	9.22762	0.0251375
HOM5	RPS18	9.20293	9.22762	0.0251375
HOM5	RPS18	9.25318	9.22762	0.0251375
HOM6	RPS18	8.33442	8.39273	0.0692053
HOM6	RPS18	8.37457	8.39273	0.0692053
HOM6	RPS18	8.46921	8.39273	0.0692053
RT-WT	RPS18	38.6703	38.4539	0.306009
RT-WT	RPS18	38.2375	38.4539	0.306009
RT-HOM	RPS18	28.2796	28.287	0.0104457
RT-HOM	RPS18	28.2944	28.287	0.0104457
NTC	RPS18	39.5062	39.5062
NTC	RPS18	39.43	39.43
HBA													meanRawCT
Sample Name	Target Name	CT	Ct Mean	Ct SD	dCt (norm to RPS18)	ddCt (alpha dCT - beta dCT)	2^ddCT (RQ)	-1/RQ (RQ <1 only)	WT_norm_RQ			WT	12.1992
WT1	HBA	11.4132	11.4278	0.0443666	-2.50886	2.68227	6.41866		1.00259			Hom	11.5868
WT1	HBA	11.3926
WT1	HBA	11.4776									None-WT-normalised
WT2	HBA	12.2469	12.2385	0.00744987	-3.00613	2.61307	6.11804		0.955635		Genotype	Average Fold change (2^ddCT)	SD
WT2	HBA	12.2359									WT	6.40206	0.225434
WT2	HBA	12.2327									Hom	5.86661	0.339466
WT3	HBA	12.9373	12.9311	0.0690372	-2.87213	2.73758	6.66949		1.04177
WT3	HBA	12.9968
WT3	HBA	12.8592									Caz' data is normalised to WT (so WT =1). How do I do this for a/b ratio data?
Hom4	HBA	11.5855	11.6189	0.076797	-2.51655	2.49065	5.62031		0.877891
Hom4	HBA	11.5645
Hom4	HBA	11.7068									Normalised to WT
Hom5	HBA	11.706	11.7771	0.0626239	-2.54946	2.66599	6.34663		0.991342		Genotype	Average Fold change (2^ddCT)	SD
Hom5	HBA	11.801									WT	1	0.0352128
Hom5	HBA	11.8242									Hom	0.916363	0.0530244
Hom6	HBA	11.3522	11.3644	0.0109357	-2.97166	2.49388	5.63289		0.879856
Hom6	HBA	11.3677
Hom6	HBA	11.3733
RT-WT	HBA	Undetermined
RT-WT	HBA	Undetermined
NTC	HBA	Undetermined
RT-Hom	HBA	32.4965	32.518	0.0304644
RT-Hom	HBA	32.5395	32.518	0.0304644
NTC	HBA	Undetermined
HBB													meanRawCT
Sample Name	Target Name	CT	Ct Mean	Ct SD	dCt (norm to RPS18)	ddCt (alpha dCT - beta dCT)	2^ddCT (RQ)	-1/RQ (RQ <1 only)	WT_norm_RQ			WT	14.8768
WT1	HBB	14.2533	14.1101	0.14637	-5.19113							Hom	14.137
WT1	HBB	14.1162
WT1	HBB	13.9607
WT2	HBB	14.8638	14.8516	0.0125512	-5.6192
WT2	HBB	14.8387
WT2	HBB	14.8523
WT3	HBB	15.7075	15.6687	0.0426904	-5.6097
WT3	HBB	15.6756
WT3	HBB	15.623
Hom4	HBB	14.3887	14.1096	0.257563	-5.00721
Hom4	HBB	14.059
Hom4	HBB	13.881
Hom5	HBB	14.4257	14.4431	0.038935	-5.21546
Hom5	HBB	14.4159
Hom5	HBB	14.4877
Hom6	HBB	13.8993	13.8583	0.070212	-5.46554
Hom6	HBB	13.8983
Hom6	HBB	13.7772
RT-WT	HBB	Undetermined
RT-WT	HBB	Undetermined
NTC	HBB	Undetermined
RT-Hom	HBB	Undetermined
RT-Hom	HBB	Undetermined
NTC	HBB	Undetermined
Sh3pxd2b													meanRawCT
Sample Name	Target Name	CT	Ct Mean	Ct SD	dCt (norm to RPS18)	WT_avg_dCt	ddCt (dCT - avg_WT dCT)	2^ddCT (RQ)	Normalised to WT again?			WT	34.2548
WT1	Sh	34.1826	34.5523	0.522907	-25.6334	-24.8514	-0.781987	0.581565	0.540532			Hom	34.9239
WT1	Sh	Undetermined
WT1	Sh	34.9221										Normalised to WT
WT2	Sh	34.496	33.8861	1.07949	-24.6537		0.197671	1.14685	1.06593			Genotype	Average Fold change (2^ddCT)	SD
WT2	Sh	32.6397										WT	1.07591	0.378017
WT2	Sh	34.5226										Hom	0.448765	0.0509335
WT3	Sh	34.4756	34.3261	0.369908	-24.2671		0.584316	1.49933	1.39354
WT3	Sh	34.5978
WT3	Sh	33.9048										Normalised to WT again
Hom4	Sh	35.3119	35.2767	0.285947	-26.1744		-1.32296	0.399714	0.371511			Genotype	Average Fold change (2^ddCT)	SD
Hom4	Sh	34.9748										WT	1	0.351346
Hom4	Sh	35.5434										Hom	0.417102	0.0473398
Hom5	Sh	36.0909	35.3046	0.695159	-26.077		-1.22563	0.427609	0.397439
Hom5	Sh	34.7715
Hom5	Sh	35.0515
Hom6	Sh	33.9825	34.1904	0.182761	-25.7977		-0.94627	0.518973	0.482355
Hom6	Sh	34.263
Hom6	Sh	34.3257
RT-WT	Sh	Undetermined
RT-WT	Sh	Undetermined
NTC	Sh	Undetermined
RT-Hom	Sh	Undetermined
RT-Hom	Sh	Undetermined
NTC	Sh	Undetermined
Ubtd2													meanRawCT
Sample Name	Target Name	CT	Ct Mean	Ct SD	dCt (norm to RPS18)	WT_avg_dCt	ddCt (dCT - avg_WT dCT)	2^ddCT (RQ)	Normalised to WT again?			WT	33.3201
WT1	Ubtd2	34.4853	33.709	0.67615	-24.7901	-23.9166	-0.873447	0.545841	0.503091			Hom	33.0618
WT1	Ubtd2	33.3932										Normalised to WT
WT1	Ubtd2	33.2486										Genotype	Average Fold change (2^ddCT)	SD
WT2	Ubtd2	32.7194	32.7681	0.135352	-23.5357		0.3809	1.30215	1.20017			WT	1.08497	0.383617
WT2	Ubtd2	32.6639										Hom	0.848311	0.0168084
WT2	Ubtd2	32.9211
WT3	Ubtd2	33.9692	33.4831	0.649615	-23.4241		0.492547	1.40693	1.29674
WT3	Ubtd2	33.7348										Normalised to WT again
WT3	Ubtd2	32.7453										Genotype	Average Fold change (2^ddCT)	SD
Hom4	Ubtd2	33.3824	33.2241	0.137733	-24.1217		-0.205104	0.867476	0.799537			WT	1	0.353572
Hom4	Ubtd2	33.1585										Hom	0.781873	0.0154919
Hom4	Ubtd2	33.1315
Hom5	Ubtd2	33.286	33.3772	0.153222	-24.1496		-0.232927	0.850907	0.784265
Hom5	Ubtd2	33.5541
Hom5	Ubtd2	33.2915
Hom6	Ubtd2	32.5654	32.5842	0.0423048	-24.1915		-0.274825	0.826551	0.761816
Hom6	Ubtd2	32.6326
Hom6	Ubtd2	32.5545
RT-WT	Ubtd2	Undetermined
RT-WT	Ubtd2	Undetermined
NTC	Ubtd2	Undetermined
RT-Hom	Ubtd2	Undetermined
RT-Hom	Ubtd2	Undetermined
NTC	Ubtd2	Undetermined
