# Supplementary material for: A functional overlap between actively transcribed genes and chromatin insulator elements
Source: EMBO J. 2026 Mar 16;45(8):2587–613. doi: 10.1038/s44318-026-00730-2 (PMC13083895; doi:10.1038/s44318-026-00730-2)
Supplement: Supplementary file 4 — Source data Fig. 2 [file 44318_2026_730_MOESM4_ESM.zip › EMBOJ-2024-119406R1_SourceData_Fig2/2D/README.2D.txt]

######## README for Figure 2D ########


Excel sheet containing raw and processed data from rt-qPCR from WT and D44/48/t1/t2 primary mouse erythroid cells (ter119+) from APH treated spleens.

We use the ddCT method for determining relative fold expression changes

Note the 3' genes Ubtd2 and Sh3pxd2b register as undetermined as they are expressed at a level too low for reliable detection, they are therefore shown in the graph as N.E
