# Supplementary material for: A functional overlap between actively transcribed genes and chromatin insulator elements
Source: EMBO J. 2026 Mar 16;45(8):2587–613. doi: 10.1038/s44318-026-00730-2 (PMC13083895; doi:10.1038/s44318-026-00730-2)
Supplement: Supplementary file 4 — Source data Fig. 2 [file 44318_2026_730_MOESM4_ESM.zip › EMBOJ-2024-119406R1_SourceData_Fig2/Additional Note_readme.txt]

Source data for Figure 2G, Figure 2H, Figure EV4B and Figure EV4C include all confocal Z-sections of the corresponding embryos
