# Supplementary material for: A functional overlap between actively transcribed genes and chromatin insulator elements
Source: EMBO J. 2026 Mar 16;45(8):2587–613. doi: 10.1038/s44318-026-00730-2 (PMC13083895; doi:10.1038/s44318-026-00730-2)
Supplement: Supplementary file 5 — Source data Fig. 3 [file 44318_2026_730_MOESM5_ESM.zip]

Archive with 24 entries (19 files):
- EMBOJ-2024-119406R1_SourceData_Fig3/
- EMBOJ-2024-119406R1_SourceData_Fig3/3E/
- EMBOJ-2024-119406R1_SourceData_Fig3/3B/
- EMBOJ-2024-119406R1_SourceData_Fig3/3D/
- __MACOSX/EMBOJ-2024-119406R1_SourceData_Fig3/._3D
- EMBOJ-2024-119406R1_SourceData_Fig3/.DS_Store
- __MACOSX/EMBOJ-2024-119406R1_SourceData_Fig3/._.DS_Store
- EMBOJ-2024-119406R1_SourceData_Fig3/3F/
- EMBOJ-2024-119406R1_SourceData_Fig3/3E/README.3E.txt
- __MACOSX/EMBOJ-2024-119406R1_SourceData_Fig3/3E/._README.3E.txt
- EMBOJ-2024-119406R1_SourceData_Fig3/3E/EMBOJ-2024-119406R1_SourceData_Fig3E.xlsx
- __MACOSX/EMBOJ-2024-119406R1_SourceData_Fig3/3E/._EMBOJ-2024-119406R1_SourceData_Fig3E.xlsx
- EMBOJ-2024-119406R1_SourceData_Fig3/3B/README.3B.txt
- __MACOSX/EMBOJ-2024-119406R1_SourceData_Fig3/3B/._README.3B.txt
- EMBOJ-2024-119406R1_SourceData_Fig3/3B/EMBOJ-2024-119406R1_SourceData_Fig3B.xlsx
- __MACOSX/EMBOJ-2024-119406R1_SourceData_Fig3/3B/._EMBOJ-2024-119406R1_SourceData_Fig3B.xlsx
- EMBOJ-2024-119406R1_SourceData_Fig3/3D/.DS_Store
- __MACOSX/EMBOJ-2024-119406R1_SourceData_Fig3/3D/._.DS_Store
- EMBOJ-2024-119406R1_SourceData_Fig3/3D/README.3D.txt
- __MACOSX/EMBOJ-2024-119406R1_SourceData_Fig3/3D/._README.3D.txt
- EMBOJ-2024-119406R1_SourceData_Fig3/3F/.DS_Store
- __MACOSX/EMBOJ-2024-119406R1_SourceData_Fig3/3F/._.DS_Store
- EMBOJ-2024-119406R1_SourceData_Fig3/3F/README.3F.txt
- __MACOSX/EMBOJ-2024-119406R1_SourceData_Fig3/3F/._README.3F.txt
