# Supplementary material for: A functional overlap between actively transcribed genes and chromatin insulator elements
Source: EMBO J. 2026 Mar 16;45(8):2587–613. doi: 10.1038/s44318-026-00730-2 (PMC13083895; doi:10.1038/s44318-026-00730-2)
Supplement: Supplementary file 5 — Source data Fig. 3 [file 44318_2026_730_MOESM5_ESM.zip › EMBOJ-2024-119406R1_SourceData_Fig3/3E/README.3E.txt]

######## README for Figure 3E ########

Steps

1. PolyAPlus RNA-seq from WT-aYFP, aPandG, aPonly and aGonly in vitro derived erythroid cells (CD71+) in triplicate.

2. A custom genome (based on mm9) was prepared by adding the Venus sequence as its own chromosome, 

3. A custom genome annotation (based on RefGene.mm9.GTF) was prepared by appending CDS annotations to Venus, the region either side of the insert as Ins_left and Ins_right

4. STAR indexing of the custom genome using STAR --runMode genomeGenerate

5. RNA-seq reads aligned to custom STAR indexed genome 

6. Resulting SAM files were filtered for mapped, proper pairs with PCR duplicates removed:
	samtools view -bS -f3 -F4 -o
	samtools sort
	samtools fixmate -m
	samtools markdup -r
	samtools index 

7. Resulting BAMS were used as inputs to the Subread Featurecounts package using --countReadPairs -t transcript -g gene_id -M flags active

8. The Featurecount table was loaded into R and into DESeq2, to determine differential expression between genotypes, estimateSizeFactors and counts(exp.DESEQ2.analysis, normalized=TRUE) was used to normalise counts between libraries. These normalised counts were then exported for Ins_left and Ins_right (and Venus, Hba-x for Fig EV3)

Content:

Excel file containing normalised counts from the regions either side of the insert site

In the final plot, scores of 0 were given a psuedocount of 1 to allow for logarithmic plots.
