# Supplementary material for: A functional overlap between actively transcribed genes and chromatin insulator elements
Source: EMBO J. 2026 Mar 16;45(8):2587–613. doi: 10.1038/s44318-026-00730-2 (PMC13083895; doi:10.1038/s44318-026-00730-2)
Supplement: Supplementary file 5 — Source data Fig. 3 [file 44318_2026_730_MOESM5_ESM.zip › EMBOJ-2024-119406R1_SourceData_Fig3/3E/EMBOJ-2024-119406R1_SourceData_Fig3E.xlsx]

## Sheet: Fig 3E Flanks
Normalised counts right of insert					Normalised counts left of insert
αGonly	αPonly	αP+G	WT αYFP		αGonly	αPonly	αP+G	WT αYFP
0	16.2487	5741.94	1.15665		1.13587	0	1.02828	2.31331
0	34.7871	4794.37	0		0	0	1.9836	0.957748
0	9.0585	5150.48	1.1311		1.69964	0	0.714452	1.1311
			0					2.54602
			0.822657					0.822657
