# Supplementary material for: A functional overlap between actively transcribed genes and chromatin insulator elements
Source: EMBO J. 2026 Mar 16;45(8):2587–613. doi: 10.1038/s44318-026-00730-2 (PMC13083895; doi:10.1038/s44318-026-00730-2)
Supplement: Supplementary file 5 — Source data Fig. 3 [file 44318_2026_730_MOESM5_ESM.zip › EMBOJ-2024-119406R1_SourceData_Fig3/3B/README.3B.txt]

######## README for Figure 3B ########

Excel sheet with Median YFP determined from populations of CD71+/YFP+ double positive cells following in vitro differentiation. Gating and compensation was kept consistent across all samples. 

Sheet Fig 3B YFP:

Rep is the differentiation replicate

Name is the name of the clone

Model is the genotype of each clone which allows grouping

Median YFP is measured from CD71+/YFP+ double positive cells by FACS, and exported following analysis in FlowJo, YFP was measured in technical duplicate in each round of differentiation

Sheet graphing:

Plotting of all the replicates together shows consistent read out between clones and differentiation rounds

In Fig3B, YFP from technical duplicates were averaged, then normalised to the average YFP median from a-YFP clones. All replicate rounds and clones were used in generating the plot. 
