# Supplementary material for: A functional overlap between actively transcribed genes and chromatin insulator elements
Source: EMBO J. 2026 Mar 16;45(8):2587–613. doi: 10.1038/s44318-026-00730-2 (PMC13083895; doi:10.1038/s44318-026-00730-2)
Supplement: Supplementary file 5 — Source data Fig. 3 [file 44318_2026_730_MOESM5_ESM.zip › EMBOJ-2024-119406R1_SourceData_Fig3/3B/EMBOJ-2024-119406R1_SourceData_Fig3B.xlsx]

## Sheet: Fig 3B YFP
Rep	Name	Model	Median_YFP (CD71+/YFP+)
rep1	Del R1R2	Del R1R2	12074
rep1	Del R1R2	Del R1R2	12115
rep1	G11 a-YFP	a-YFP	68530
rep1	G11 a-YFP	a-YFP	63184
rep1	A2 a-YFP	a-YFP	83394
rep1	A2 a-YFP	a-YFP	82552
rep1	B7 a-YFP	a-YFP	71613
rep1	B7 a-YFP	a-YFP	71130
rep1	HS38 +ve	Control +ve	16540
rep1	HS38 +ve	Control +ve	16098
rep1	A2 PGF	Prom+Gene	21905
rep1	A2 PGF	Prom+Gene	22128
rep1	A3 PGF	Prom+Gene	22506
rep1	A3 PGF	Prom+Gene	22890
rep1	F1 PGF	Prom+Gene	24911
rep1	F1 PGF	Prom+Gene	25165
rep1	E1 PF	Prom_only	37014
rep1	E1 PF	Prom_only	36764
rep1	E3 PF	Prom_only	40419
rep1	E3 PF	Prom_only	38159
rep1	H10 PF	Prom_only	43396
rep1	H10 PF	Prom_only	42237
rep1	H3 GF	Gene_only	71371
rep1	H3 GF	Gene_only	68530
rep2	Del R1R2	Del R1R2	11437
rep2	Del R1R2	Del R1R2	12197
rep2	G11 a-YFP	a-YFP	44286
rep2	G11 a-YFP	a-YFP	47710
rep2	A2 a-YFP	a-YFP	85105
rep2	A2 a-YFP	a-YFP	81166
rep2	B7 a-YFP	a-YFP	45966
rep2	B7 a-YFP	a-YFP	56507
rep2	HS38 +ve	Control +ve	15045
rep2	HS38 +ve	Control +ve	14742
rep2	A2 PGF	Prom+Gene	22354
rep2	A2 PGF	Prom+Gene	22354
rep2	A3 PGF	Prom+Gene	28139
rep2	A3 PGF	Prom+Gene	28426
rep2	F1 PGF	Prom+Gene	19924
rep2	F1 PGF	Prom+Gene	20333
rep2	E1 PF	Prom_only	35782
rep2	E1 PF	Prom_only	36516
rep2	E3 PF	Prom_only	45195
rep2	E3 PF	Prom_only	44587
rep2	H10 PF	Prom_only	37265
rep2	H10 PF	Prom_only	35661
rep3	Del R1R2	Del R1R2	12489
rep3	Del R1R2	Del R1R2	12280
rep3	G11 a-YFP	a-YFP	71130
rep3	G11 a-YFP	a-YFP	72835
rep3	A2 a-YFP	a-YFP	68763
rep3	A2 a-YFP	a-YFP	65580
rep3	B7 a-YFP	a-YFP	58058
rep3	B7 a-YFP	a-YFP	57083
rep3	HS38 +ve	Control +ve	16428
rep3	HS38 +ve	Control +ve	18308
rep3	A2 PGF	Prom+Gene	24576
rep3	A2 PGF	Prom+Gene	24001
rep3	A3 PGF	Prom+Gene	21392
rep3	A3 PGF	Prom+Gene	21905
rep3	F1 PGF	Prom+Gene	25422
rep3	F1 PGF	Prom+Gene	25595
rep3	E1 PF	Prom_only	40693
rep3	E1 PF	Prom_only	41810
rep3	E3 PF	Prom_only	37518
rep3	E3 PF	Prom_only	37139
rep3	H10 PF	Prom_only	35301
rep3	H10 PF	Prom_only	35063
rep3	H3 GF	Gene_only	84245
rep3	H3 GF	Gene_only	81442

## Sheet: graphing
a-YFP	68530
a-YFP	63184
a-YFP	83394
a-YFP	82552
a-YFP	71613
a-YFP	71130
a-YFP	44286
a-YFP	47710
a-YFP	85105
a-YFP	81166
a-YFP	45966
a-YFP	56507
a-YFP	71130
a-YFP	72835
a-YFP	68763
a-YFP	65580
a-YFP	58058
a-YFP	57083
Control +ve	16540
Control +ve	16098
Control +ve	15045
Control +ve	14742
Control +ve	16428
Control +ve	18308
Del R1R2	12074
Del R1R2	12115
Del R1R2	11437
Del R1R2	12197
Del R1R2	12489
Del R1R2	12280
Prom+Gene	21905
Prom+Gene	22128
Prom+Gene	22506
Prom+Gene	22890
Prom+Gene	24911
Prom+Gene	25165
Prom+Gene	22354
Prom+Gene	22354
Prom+Gene	28139
Prom+Gene	28426
Prom+Gene	19924
Prom+Gene	20333
Prom+Gene	24576
Prom+Gene	24001
Prom+Gene	21392
Prom+Gene	21905
Prom+Gene	25422
Prom+Gene	25595
Prom_only	35063
Prom_only	37014
Prom_only	36764
Prom_only	40419
Prom_only	38159
Prom_only	43396
Prom_only	42237
Prom_only	35782
Prom_only	36516
Prom_only	45195
Prom_only	44587
Prom_only	37265
Prom_only	35661
Prom_only	40693
Prom_only	41810
Prom_only	37518
Prom_only	37139
Prom_only	35301
Gene_only	71371
Gene_only	68530
Gene_only	84245
Gene_only	81442
