# Supplementary material for: A functional overlap between actively transcribed genes and chromatin insulator elements
Source: EMBO J. 2026 Mar 16;45(8):2587–613. doi: 10.1038/s44318-026-00730-2 (PMC13083895; doi:10.1038/s44318-026-00730-2)
Supplement: Supplementary file 6 — Source data Fig. 4 [file 44318_2026_730_MOESM6_ESM.zip]

Archive with 16 entries (12 files):
- EMBOJ-2024-119406R1_SourceData_Fig4/
- EMBOJ-2024-119406R1_SourceData_Fig4/.DS_Store
- __MACOSX/EMBOJ-2024-119406R1_SourceData_Fig4/._.DS_Store
- EMBOJ-2024-119406R1_SourceData_Fig4/4B/
- EMBOJ-2024-119406R1_SourceData_Fig4/4C/
- EMBOJ-2024-119406R1_SourceData_Fig4/4A/
- EMBOJ-2024-119406R1_SourceData_Fig4/4B/README.4B.txt
- __MACOSX/EMBOJ-2024-119406R1_SourceData_Fig4/4B/._README.4B.txt
- EMBOJ-2024-119406R1_SourceData_Fig4/4B/EMBOJ-2024-119406R1_SourceData_Fig4B.xlsx
- __MACOSX/EMBOJ-2024-119406R1_SourceData_Fig4/4B/._EMBOJ-2024-119406R1_SourceData_Fig4B.xlsx
- EMBOJ-2024-119406R1_SourceData_Fig4/4C/README.4C.txt
- __MACOSX/EMBOJ-2024-119406R1_SourceData_Fig4/4C/._README.4C.txt
- EMBOJ-2024-119406R1_SourceData_Fig4/4A/README.4A.txt
- __MACOSX/EMBOJ-2024-119406R1_SourceData_Fig4/4A/._README.4A.txt
- EMBOJ-2024-119406R1_SourceData_Fig4/4A/.DS_Store
- __MACOSX/EMBOJ-2024-119406R1_SourceData_Fig4/4A/._.DS_Store
