# Supplementary material for: A functional overlap between actively transcribed genes and chromatin insulator elements
Source: EMBO J. 2026 Mar 16;45(8):2587–613. doi: 10.1038/s44318-026-00730-2 (PMC13083895; doi:10.1038/s44318-026-00730-2)
Supplement: Supplementary file 6 — Source data Fig. 4 [file 44318_2026_730_MOESM6_ESM.zip › EMBOJ-2024-119406R1_SourceData_Fig4/4B/README.4B.txt]

######## README for Figure 4B ########

Steps

1. Rad21 ChIP-seq from WT-aYFP, WT-hemizygous), aPandG and aPonly in vitro derived erythroid cells (CD71+).

2. Reads were aligned to the mm9 genome, using Bowtie2

3. Resulting SAM files were filtered for mapped, proper pairs with PCR duplicates removed:
	samtools view -bS -f3 -F4 -o
	samtools sort
	samtools fixmate -m
	samtools markdup -r
	samtools index 

4. Resulting BAMS were converted to bigwig format using deeptools bamcoverage with --normalizeUsing RPKM --binSize 1 -ignore chrX chrY chrM flags

5. Resulting bus were used as inputs for deeptools Multibigwigsummary, to count read coverage over defined regions
	chr11	32171181	32174582	insert_Hba_region
	chr11	32144849	32146726	R1
	chr11	32150202	32151757	R2
	chr11	32155850	32156976	R3
	chr11	32136773	32137613	HS38
	chr11	32138233	32138999	HS39
	chr7	110983901	111027888	3_Hbb_region

Content:

Excel file containing normalised counts from the regions listed about as outputs from Multibigwig summary 

Counts were then processed, such that reads were normalised against the total reads in 3_Hbb_region (a regions spanning the beta global locus expected to have unchanged read coverage between models and a way of correcting for differences in reads). These were then normalised against counts from the WT-aYFP sample. 
