# Supplementary material for: A functional overlap between actively transcribed genes and chromatin insulator elements
Source: EMBO J. 2026 Mar 16;45(8):2587–613. doi: 10.1038/s44318-026-00730-2 (PMC13083895; doi:10.1038/s44318-026-00730-2)
Supplement: Supplementary file 6 — Source data Fig. 4 [file 44318_2026_730_MOESM6_ESM.zip › EMBOJ-2024-119406R1_SourceData_Fig4/4B/EMBOJ-2024-119406R1_SourceData_Fig4B.xlsx]

## Sheet: 4B Rad21
chr	start	end	region_id	WT_hemi	WT_aYFP	Ponly_Rep1	PandG_Rep1	PandG_Rep2	PandG_Rep3
chr11	32136773	32137613	HS38	146.85	111.967	98.2304	45.1895	64.5563	83.1193
chr11	32138233	32138999	HS39	330.618	258.644	185.727	108.593	118.837	171.008
chr11	32144849	32146726	R1	186.23	121.611	81.6576	30.6653	30.2212	73.8234
chr11	32150202	32151757	R2	154.543	121.398	90.0772	31.7667	34.2347	63.0938
chr11	32155850	32156976	R3	168.171	113.518	92.7304	29.6009	32.81	50.6402
chr11	32171181	32174582	insert_Hba_region	29.9975	25.0272	38.514	43.5159	33.5973	60.8718
chr11	32183151	32183709	Hba_promoter	336.043	185.328	176.583	97.612	82.779	137.724
chr7	110983901	111027888	3_Hbb_region	147.875	138.104	98.7734	45.3097	40.1252	75.956
