# Supplementary material for: A functional overlap between actively transcribed genes and chromatin insulator elements
Source: EMBO J. 2026 Mar 16;45(8):2587–613. doi: 10.1038/s44318-026-00730-2 (PMC13083895; doi:10.1038/s44318-026-00730-2)
Supplement: Supplementary file 6 — Source data Fig. 4 [file 44318_2026_730_MOESM6_ESM.zip › EMBOJ-2024-119406R1_SourceData_Fig4/4C/README.4C.txt]

######## README for Figure 4C ########

All data here is sourced/plotted from NGS data - raw pdfs can be sent if required

Raw fastq and processed bigwigs have been uploaded to GEO under GSE313947 
