# Supplementary material for: A functional overlap between actively transcribed genes and chromatin insulator elements
Source: EMBO J. 2026 Mar 16;45(8):2587–613. doi: 10.1038/s44318-026-00730-2 (PMC13083895; doi:10.1038/s44318-026-00730-2)
Supplement: Supplementary file 7 — Figure EV4 Source Data [file 44318_2026_730_MOESM7_ESM.zip]

Archive with 22 entries (17 files):
- EMBOJ-2024-119406R1_SourceDataForExpandedView/
- EMBOJ-2024-119406R1_SourceDataForExpandedView/.DS_Store
- EMBOJ-2024-119406R1_SourceDataForExpandedView/Additional Note_readme.txt
- EMBOJ-2024-119406R1_SourceDataForExpandedView/EV4/
- EMBOJ-2024-119406R1_SourceDataForExpandedView/EV4/.DS_Store
- EMBOJ-2024-119406R1_SourceDataForExpandedView/EV4/EV4D/
- EMBOJ-2024-119406R1_SourceDataForExpandedView/EV4/EV4D/EMBOJ-2024-119406-T_SourceData_EV4D.xlsx
- EMBOJ-2024-119406R1_SourceDataForExpandedView/EV4/EV4D/README.4D.txt
- EMBOJ-2024-119406R1_SourceDataForExpandedView/EV4/EV4E/
- EMBOJ-2024-119406R1_SourceDataForExpandedView/EV4/EV4E/EMBOJ-2024-119406-T_SourceData_EV4E.xlsx
- EMBOJ-2024-119406R1_SourceDataForExpandedView/EV4/EV4E/README.4E.txt
- EMBOJ-2024-119406R1_SourceDataForExpandedView/EV4/EV4F/
- EMBOJ-2024-119406R1_SourceDataForExpandedView/EV4/EV4F/EMBOJ-2024-119406-T_SourceData_EV4F.xlsx
- EMBOJ-2024-119406R1_SourceDataForExpandedView/EV4/EV4F/README.EV4F.txt
- __MACOSX/EMBOJ-2024-119406R1_SourceDataForExpandedView/._.DS_Store
- __MACOSX/EMBOJ-2024-119406R1_SourceDataForExpandedView/EV4/._.DS_Store
- __MACOSX/EMBOJ-2024-119406R1_SourceDataForExpandedView/EV4/EV4D/._EMBOJ-2024-119406-T_SourceData_EV4D.xlsx
- __MACOSX/EMBOJ-2024-119406R1_SourceDataForExpandedView/EV4/EV4D/._README.4D.txt
- __MACOSX/EMBOJ-2024-119406R1_SourceDataForExpandedView/EV4/EV4E/._EMBOJ-2024-119406-T_SourceData_EV4E.xlsx
- __MACOSX/EMBOJ-2024-119406R1_SourceDataForExpandedView/EV4/EV4E/._README.4E.txt
- __MACOSX/EMBOJ-2024-119406R1_SourceDataForExpandedView/EV4/EV4F/._EMBOJ-2024-119406-T_SourceData_EV4F.xlsx
- __MACOSX/EMBOJ-2024-119406R1_SourceDataForExpandedView/EV4/EV4F/._README.EV4F.txt
