# Supplementary material for: A functional overlap between actively transcribed genes and chromatin insulator elements
Source: EMBO J. 2026 Mar 16;45(8):2587–613. doi: 10.1038/s44318-026-00730-2 (PMC13083895; doi:10.1038/s44318-026-00730-2)
Supplement: Supplementary file 7 — Figure EV4 Source Data [file 44318_2026_730_MOESM7_ESM.zip › EMBOJ-2024-119406R1_SourceDataForExpandedView/EV4/EV4D/EMBOJ-2024-119406-T_SourceData_EV4D.xlsx]

## Sheet: EV4D
αGonly	αPonly	αP+G	WT αYFP
18495.3	24154.4	11575.4	18609.4
13139	22643.8	10573.6	21639.4
18638.3	17656.1	10795.4	22507.8
			16598.8
			15978.5
