# Supplementary material for: A functional overlap between actively transcribed genes and chromatin insulator elements
Source: EMBO J. 2026 Mar 16;45(8):2587–613. doi: 10.1038/s44318-026-00730-2 (PMC13083895; doi:10.1038/s44318-026-00730-2)
Supplement: Supplementary file 7 — Figure EV4 Source Data [file 44318_2026_730_MOESM7_ESM.zip › EMBOJ-2024-119406R1_SourceDataForExpandedView/EV4/EV4E/EMBOJ-2024-119406-T_SourceData_EV4E.xlsx]

## Sheet: EV4E
αGonly	αPonly	αP+G	WT αYFP
4106.16	3143.51	1309.01	3567.12
2424.1	2332.48	967.998	2856
3838.64	1647.51	1238.14	4026.71
			2458.18
			2682.69
