# Supplementary material for: A functional overlap between actively transcribed genes and chromatin insulator elements
Source: EMBO J. 2026 Mar 16;45(8):2587–613. doi: 10.1038/s44318-026-00730-2 (PMC13083895; doi:10.1038/s44318-026-00730-2)
Supplement: Supplementary file 7 — Figure EV4 Source Data [file 44318_2026_730_MOESM7_ESM.zip › EMBOJ-2024-119406R1_SourceDataForExpandedView/EV4/EV4F/EMBOJ-2024-119406-T_SourceData_EV4F.xlsx]

## Sheet: EV4F
sample	base	chrom	pos	count	fraction	rep	globin variant
WT-aYFP-PolyAPlus	<*>	chr11	32184274	0	0	1	other
WT-aYFP-PolyAPlus	C	chr11	32184274	1556	0.999358	1	native
WT-aYFP-PolyAPlus	T	chr11	32184274	1	0.000642261	1	insert
aPandG-PolyAPlus	<*>	chr11	32184274	0	0	1	other
aPandG-PolyAPlus	A	chr11	32184274	2	0.000272665	1	other
aPandG-PolyAPlus	C	chr11	32184274	331	0.0451261	1	native
aPandG-PolyAPlus	T	chr11	32184274	7002	0.954601	1	insert
aPonly-PolyAPlus	<*>	chr11	32184274	0	0	1	other
aPonly-PolyAPlus	C	chr11	32184274	1433	1	1	native
aGonly-PolyAPlus	<*>	chr11	32184274	0	0	1	other
aGonly-PolyAPlus	C	chr11	32184274	1634	1	1	native
WT-aYFP-PolyAPlus	<*>	chr11	32184274	0	0	2	other
WT-aYFP-PolyAPlus	C	chr11	32184274	621	0.998392	2	native
WT-aYFP-PolyAPlus	T	chr11	32184274	1	0.00160772	2	insert
WT-aYFP-PolyAPlus	<*>	chr11	32184274	0	0	2	other
WT-aYFP-PolyAPlus	C	chr11	32184274	1928	0.998446	2	native
WT-aYFP-PolyAPlus	T	chr11	32184274	3	0.0015536	2	insert
WT-aYFP-PolyAPlus	<*>	chr11	32184274	0	0	2	other
WT-aYFP-PolyAPlus	C	chr11	32184274	1120	0.997329	2	native
WT-aYFP-PolyAPlus	T	chr11	32184274	3	0.00267142	2	insert
aPandG-PolyAPlus	<*>	chr11	32184274	0	0	2	other
aPandG-PolyAPlus	C	chr11	32184274	346	0.0497842	2	native
aPandG-PolyAPlus	T	chr11	32184274	6604	0.950216	2	insert
aPonly-PolyAPlus	<*>	chr11	32184274	0	0	2	other
aPonly-PolyAPlus	C	chr11	32184274	1632	0.968546	2	native
aPonly-PolyAPlus	T	chr11	32184274	53	0.031454	2	insert
aGonly-PolyAPlus	<*>	chr11	32184274	0	0	2	other
aGonly-PolyAPlus	C	chr11	32184274	824	0.998788	2	native
aGonly-PolyAPlus	T	chr11	32184274	1	0.00121212	2	insert
WT-aYFP-PolyAPlus	<*>	chr11	32184274	0	0	3	other
WT-aYFP-PolyAPlus	C	chr11	32184274	1466	0.998638	3	native
WT-aYFP-PolyAPlus	T	chr11	32184274	2	0.0013624	3	insert
aPandG-PolyAPlus	<*>	chr11	32184274	0	0	3	other
aPandG-PolyAPlus	A	chr11	32184274	1	0.000122549	3	other
aPandG-PolyAPlus	C	chr11	32184274	336	0.0411765	3	native
aPandG-PolyAPlus	T	chr11	32184274	7823	0.958701	3	insert
aPonly-PolyAPlus	<*>	chr11	32184274	0	0	3	other
aPonly-PolyAPlus	C	chr11	32184274	1063	1	3	native
aGonly-PolyAPlus	<*>	chr11	32184274	0	0	3	other
aGonly-PolyAPlus	A	chr11	32184274	1	0.000571755	3	other
aGonly-PolyAPlus	C	chr11	32184274	1748	0.999428	3	native
