# Supplementary material for: A functional overlap between actively transcribed genes and chromatin insulator elements
Source: EMBO J. 2026 Mar 16;45(8):2587–613. doi: 10.1038/s44318-026-00730-2 (PMC13083895; doi:10.1038/s44318-026-00730-2)
Supplement: Supplementary file 7 — Figure EV4 Source Data [file 44318_2026_730_MOESM7_ESM.zip › EMBOJ-2024-119406R1_SourceDataForExpandedView/EV4/EV4F/README.EV4F.txt]

######## README for Figure EV4F ########

Steps

1. PolyAPlus RNA-seq from WT-YFP, aPandG, aPonly and aGonly from in vitro derived erythroid cells (CD71+) in triplicate.

2. A custom genome (based on mm9) with mVenus added to exon3 of Hba-a1, and prepared with bedtools maskfasta with informative SNPs masked to created a masked.genome.fa 
	chr11	32184334
	chr11	32184343
	chr11	32184274

3. STAR indexing of masked.genome.fa using STAR --runMode genomeGenerate

4. RNA-seq reads aligned to masked STAR indexed genome 

4. Resulting SAM files were filtered for mapped, proper pairs with PCR duplicates removed:
	samtools view -bS -f3 -F4 -o
	samtools sort
	samtools fixmate -m
	samtools markdup -r
	samtools index 

5. Resulting BAMS were used as inputs to the following bcftools for counting of bases at the hba-a1/2 specific SNP chr11:32234343:
	bcftools mpileup -r {SNP_coordinates} -Ov -d 5000000 --min-BQ 30 --annotate FORMAT/AD,FORMAT/DP,INFO/AD -f{pathtomaskedgenome.fa}-o ${sample_name}.vcf ${bamfile}

6. Outputs were assembled from vcf files into a single table presented in SourceData

Content:

Excel file containing raw base counts from following BCFtools mpileup 

Fraction of counts was determined by count of base (AD) / depth (DP)

These are counts at mm39:chr11:32184274 - a base call of C is native Hba-a1/2 and T is from the inserted variant - 
as these are in exons, the SNP is only measured from the inserts when both the Promoter and Gene are inserted

Sheet 1E rawcounts: raw base calls 
<*> represent undetermined calls
Other bases are found at sufficiently low counts to be discarded, as they arise from sequencing or mapping inaccuracy 

Sheet a1 a2: as in 1E rawcounts but filtered and a1 or a2 identities assigned to C/T bases respectively
